# Supplementary material for: The relationship between work-life balance and psychological well-being: an empirical study of metro rail travelers working in the information technology sector
Source: Front Psychol. 2025 Jan 20;15:1472885. doi: 10.3389/fpsyg.2024.1472885 (PMC11788319; doi:10.3389/fpsyg.2024.1472885)
Supplement: Supplementary file 1 [file Table_1.xlsx]

## Sheet: Metro
WIPL1	WIPL2	WIPL3	WIPL4	WIPL5	EM1	EM2	EM3	PL1	PL2	PL3	POL1	POL2	POL3	PLIW1	PLIW2	PLIW3	PLIW4	SA1	SA2	SA3	WPLE1	WPLE2	WPLE3	WPLE4	AUT1	AUT2	AUT3	OS1	OS2	OS3	OS4	OS5	OS6	OS7	OS8
6	6	6	6	6	5	6	6	6	6	5	5	6	6	5	6	6	6	6	6	6	6	6	6	6	6	6	6	5	5	5	5	3	5	5	5
5	5	5	5	5	6	6	6	6	6	6	6	6	6	7	1	7	7	6	6	6	6	6	6	6	3	2	2	4	4	4	4	4	4	4	4
6	5	6	6	6	6	5	5	7	7	7	5	7	7	7	7	7	7	7	5	7	6	6	6	6	6	6	5	3	3	4	4	3	4	3	3
6	6	7	6	7	7	7	7	6	7	7	7	7	7	7	7	7	7	7	7	7	6	6	6	6	4	4	4	4	5	4	4	4	4	5	4
6	6	6	7	7	7	6	6	6	6	6	6	7	7	6	6	6	6	6	6	6	6	6	6	6	6	6	6	1	1	1	1	1	1	1	1
4	7	4	6	6	7	7	7	7	7	7	7	7	7	6	6	6	6	7	7	7	5	5	5	6	4	4	4	5	5	2	5	5	5	5	5
7	7	7	7	7	6	6	6	6	7	7	6	6	6	6	7	7	7	6	6	6	5	6	6	6	5	4	4	3	4	4	4	4	4	4	4
6	6	6	6	6	7	6	5	6	6	6	6	6	6	7	7	7	7	6	6	6	5	5	5	5	6	5	6	3	3	3	2	5	3	5	3
7	7	7	7	7	6	6	4	7	7	7	5	7	7	7	7	7	7	7	7	7	6	5	7	6	7	6	7	1	1	1	1	1	1	1	1
7	7	7	7	7	7	7	7	7	7	7	7	7	7	7	7	7	7	7	7	7	6	6	6	6	7	7	7	4	4	4	4	4	4	4	4
7	7	7	7	7	7	7	7	7	7	7	7	7	7	7	7	7	7	7	7	7	7	7	7	7	7	7	7	5	5	5	5	3	5	3	5
6	6	6	6	6	7	7	6	7	7	7	7	6	7	6	7	6	7	7	7	7	6	5	5	6	7	7	7	4	4	4	4	4	4	4	4
4	4	4	4	4	5	5	5	6	6	6	6	6	6	5	5	5	5	6	6	6	5	5	5	5	4	4	4	5	5	5	5	5	5	5	5
7	7	7	7	7	5	5	5	6	6	6	5	7	7	7	7	7	7	7	6	5	6	6	6	6	5	4	4	3	5	3	2	3	5	5	5
6	6	6	6	6	6	5	5	6	5	6	5	6	6	7	7	7	7	7	6	7	6	6	6	6	5	4	4	3	3	3	3	4	3	3	4
7	7	7	7	7	7	7	7	6	6	7	6	6	6	6	6	6	6	6	6	6	6	6	6	6	5	4	5	3	3	4	5	5	5	4	5
7	7	7	7	7	7	7	7	7	7	7	7	7	7	7	7	7	7	7	7	7	7	7	7	7	7	7	7	3	5	5	5	5	5	5	5
6	6	6	6	6	6	6	6	6	6	6	5	5	5	5	5	6	6	5	5	5	5	5	5	5	4	4	4	5	5	3	2	3	5	5	3
7	7	7	7	7	7	6	6	7	6	7	6	7	6	7	7	7	7	7	7	7	7	6	6	6	6	6	6	5	3	5	3	5	3	5	3
7	7	7	7	7	7	7	5	7	6	6	7	7	7	7	7	7	7	7	7	7	6	6	5	6	6	6	6	5	5	3	5	3	5	3	5
6	6	6	6	6	6	5	5	6	7	6	6	7	7	7	7	7	7	7	6	6	2	2	2	2	5	4	6	4	4	4	4	4	4	4	4
7	7	7	7	6	6	6	7	7	7	7	6	6	7	6	6	6	6	7	6	6	6	6	6	6	6	6	6	5	5	5	5	5	5	5	5
5	4	4	5	4	6	4	5	4	4	6	6	7	7	4	4	6	5	6	5	5	5	5	5	6	5	3	4	5	4	4	4	5	4	5	4
6	6	6	6	6	7	7	7	7	7	7	7	7	7	7	7	7	7	7	7	7	7	7	7	7	7	7	7	4	4	4	4	4	4	4	4
6	6	6	6	6	7	7	7	7	7	7	7	7	6	6	6	6	6	6	6	6	6	7	6	7	5	5	4	4	4	5	4	5	4	4	4
5	5	5	5	5	7	5	5	6	6	6	5	7	7	6	7	7	7	7	7	7	5	5	5	6	4	4	4	4	4	5	4	4	4	4	4
7	7	7	6	7	6	6	6	7	7	7	7	7	7	7	7	7	7	7	7	7	5	5	5	5	5	5	4	1	1	1	1	1	1	1	1
5	5	6	5	5	6	5	5	5	5	6	5	6	5	5	5	6	5	6	5	6	5	6	6	5	5	6	6	4	4	4	4	4	4	4	4
6	6	6	7	7	7	6	7	6	6	6	6	6	7	6	6	6	4	7	7	7	5	5	5	5	6	5	5	4	4	4	4	4	4	4	4
4	4	4	4	6	5	5	5	6	5	5	6	6	6	6	6	6	6	6	6	6	4	4	4	4	5	5	6	4	4	4	4	4	4	4	4
6	6	6	6	6	6	6	6	6	6	6	6	6	6	6	6	6	6	6	6	6	6	6	6	6	6	6	6	4	4	4	4	4	4	4	4
7	7	4	7	7	5	5	5	7	7	7	7	7	7	7	7	7	7	7	6	7	6	6	6	6	7	7	7	5	5	5	5	5	5	3	5
7	6	6	6	6	6	6	4	7	6	7	7	6	7	7	6	5	6	6	6	6	3	3	3	3	6	6	6	3	4	4	4	4	4	4	4
5	5	5	5	5	5	5	5	5	5	5	6	6	6	5	5	5	5	6	6	6	6	6	6	6	5	5	5	4	5	4	4	4	5	4	4
7	7	7	7	7	7	7	7	4	4	4	7	7	7	7	7	7	7	7	7	7	7	7	7	7	7	1	7	1	1	2	2	1	2	1	1
4	4	4	4	6	4	3	4	4	4	5	4	6	6	7	7	6	7	6	6	6	4	4	4	4	4	4	4	2	5	5	5	5	5	5	5
7	7	7	6	7	7	7	7	6	6	7	7	7	7	4	6	6	6	7	7	7	5	4	5	5	7	7	7	4	5	5	5	5	5	5	5
6	6	6	6	6	6	6	6	6	6	6	6	6	6	6	6	6	6	6	6	6	6	6	6	6	6	5	5	1	1	1	1	1	1	1	1
4	5	5	4	4	5	6	6	6	6	6	6	6	6	7	6	6	6	6	6	6	6	6	6	6	6	6	6	1	1	5	5	1	1	5	5
6	6	6	6	6	5	3	4	6	6	6	4	7	6	7	7	6	7	7	7	7	4	4	4	4	4	4	4	4	4	4	4	4	4	4	4
6	6	5	5	5	5	6	6	5	5	6	5	5	5	5	6	5	5	6	6	5	5	5	4	5	4	4	5	3	3	5	3	3	5	3	3
5	5	5	5	5	5	5	5	5	5	5	5	5	5	5	5	5	5	5	5	5	5	5	5	5	5	5	5	4	5	5	5	5	5	5	5
7	7	7	7	7	7	7	7	6	6	7	6	7	6	7	7	6	7	7	7	7	6	6	6	6	6	6	6	4	4	4	4	4	4	4	4
7	7	7	6	6	6	5	5	6	6	7	5	6	6	6	6	6	6	6	6	6	4	4	3	5	5	5	5	4	4	4	4	4	4	4	4
5	7	6	7	7	7	6	6	5	6	6	6	7	7	6	6	5	6	6	6	7	5	4	4	6	6	5	4	5	4	4	4	5	4	5	4
7	7	7	7	7	7	7	7	7	7	7	7	7	7	7	7	7	7	7	7	7	6	6	6	6	3	4	3	3	4	4	4	4	4	4	4
7	6	7	7	7	6	6	6	6	6	6	5	6	6	5	5	5	5	7	7	7	5	5	5	5	5	5	5	4	5	5	4	5	5	5	5
6	6	6	6	6	6	6	6	6	6	6	6	6	6	6	6	6	6	6	6	6	6	6	6	6	6	6	6	5	5	5	5	3	5	5	3
7	7	7	7	7	7	7	7	6	6	6	7	7	7	7	7	7	7	7	7	7	6	6	6	6	6	6	6	4	5	5	5	4	5	5	4
5	6	6	5	7	6	7	6	6	5	6	6	7	7	6	7	7	6	7	6	6	6	7	6	7	6	5	6	4	4	5	4	4	5	5	4
7	7	7	7	7	6	6	7	6	6	5	6	6	7	6	6	4	6	6	6	7	6	4	3	5	7	7	7	4	4	5	4	4	4	4	5
7	6	6	6	6	6	6	6	4	5	6	6	6	7	6	6	5	6	7	7	6	6	6	6	6	6	6	4	5	5	4	4	5	5	4	5
7	7	7	7	7	7	7	7	7	7	7	7	7	7	7	7	7	7	7	7	7	6	6	6	6	5	5	5	4	4	4	4	4	4	4	4
6	6	6	6	6	6	6	6	6	6	6	6	6	6	6	6	6	6	6	6	6	5	5	5	5	5	5	5	5	4	5	5	5	4	5	5
7	7	7	7	7	7	7	7	7	7	7	5	7	7	5	5	5	5	7	7	7	6	6	6	6	3	3	3	4	4	5	5	4	4	4	5
7	7	7	7	7	7	7	7	7	7	7	7	7	7	7	7	7	7	7	7	7	7	7	7	7	7	7	7	5	5	3	3	5	5	5	3
7	7	7	7	7	7	7	7	7	7	7	7	7	7	7	7	7	7	7	7	7	7	7	7	7	7	7	7	5	5	5	5	3	5	3	5
7	7	7	7	7	7	7	7	7	7	7	7	7	7	7	7	7	7	7	7	7	7	7	7	7	7	7	7	4	3	4	3	4	3	3	3
6	7	7	7	7	6	6	6	7	7	7	6	6	6	7	7	6	6	7	7	7	5	4	4	4	5	5	6	4	4	4	4	4	4	4	4
6	6	6	7	7	6	7	7	6	6	6	7	7	7	7	7	6	7	7	7	7	5	5	5	3	6	5	5	1	1	1	1	1	5	5	5
7	7	7	7	7	7	7	7	7	7	7	7	7	7	7	7	7	7	7	7	7	6	6	6	6	6	4	5	2	2	4	4	2	4	4	4
6	6	6	6	6	6	6	6	6	6	6	7	7	7	7	7	7	7	7	7	7	6	6	6	6	6	6	6	1	1	1	1	1	1	1	1
5	5	5	4	5	6	5	5	5	5	5	6	6	6	6	6	4	6	6	6	6	5	5	5	5	5	4	5	4	4	4	4	4	4	4	4
5	5	5	5	4	6	6	3	7	7	7	6	6	6	6	6	6	7	6	6	6	6	6	6	6	2	2	2	4	5	5	4	5	5	4	5
6	7	7	6	4	7	6	7	4	4	7	7	7	7	7	6	6	7	7	7	7	7	7	7	7	7	7	6	4	4	4	4	4	4	4	4
6	7	7	6	7	7	6	6	6	7	7	6	7	7	7	7	6	6	7	7	7	5	5	5	5	6	5	6	5	4	4	4	4	4	4	4
7	7	7	7	7	7	7	7	7	7	7	7	7	7	7	7	7	7	7	7	7	7	7	7	7	7	7	7	4	4	4	4	4	4	4	4
5	5	5	5	5	5	5	5	4	5	4	5	5	5	5	5	5	5	5	5	5	4	5	4	4	4	4	4	4	5	5	4	5	5	5	5
5	5	5	5	5	5	5	5	7	7	7	3	6	6	6	6	6	6	6	6	6	5	5	5	5	2	2	2	5	5	4	5	4	5	5	4
7	7	7	7	7	7	7	7	6	5	5	7	7	7	7	7	7	7	7	7	7	6	6	6	6	6	6	6	4	4	4	4	4	4	4	4
6	6	6	5	6	6	5	5	6	5	6	6	6	6	6	6	6	6	6	6	6	5	5	5	5	5	5	5	3	4	1	1	3	4	1	4
7	7	7	7	7	7	7	7	7	7	7	7	7	7	7	7	7	7	7	7	7	6	6	6	6	6	6	6	3	3	4	3	4	3	4	4
6	6	6	6	6	5	5	5	6	6	6	5	6	6	6	6	6	6	7	7	7	6	6	6	6	4	4	4	5	5	5	5	5	5	5	2
6	6	6	5	6	6	5	7	6	6	6	6	7	7	7	7	6	7	7	7	7	6	6	6	7	5	3	6	5	5	5	5	5	5	5	5
6	6	6	6	6	6	6	5	6	6	6	5	5	5	6	6	6	6	6	6	6	5	5	5	5	6	6	4	5	5	5	5	5	5	5	5
6	6	7	6	6	7	7	7	6	7	7	7	7	7	5	7	7	7	7	7	7	7	6	7	6	5	6	5	4	4	4	4	4	4	4	4
6	6	6	6	6	6	6	6	6	6	6	6	6	6	4	5	5	4	6	6	6	6	6	6	6	6	6	6	5	5	5	5	5	5	5	5
7	7	7	7	7	7	7	7	6	7	7	7	7	7	7	7	7	7	7	7	7	7	6	6	7	7	7	7	2	3	3	3	4	3	4	3
6	6	6	6	6	7	7	7	7	7	7	7	7	7	6	6	6	6	7	6	7	6	7	6	7	5	4	5	4	4	5	4	4	4	4	5
6	4	4	4	4	5	5	5	5	6	6	5	6	6	6	6	6	5	6	6	6	5	5	4	5	6	6	6	3	3	3	5	5	5	5	3
7	7	6	7	7	7	6	6	7	7	5	6	6	7	7	7	7	7	7	7	7	7	7	5	7	6	5	5	4	5	5	5	4	5	4	5
6	6	6	6	6	6	5	5	6	5	5	5	6	6	6	6	6	5	6	6	6	5	5	5	5	3	3	5	4	4	5	4	5	4	5	4
6	6	6	6	6	6	6	6	6	6	6	6	6	6	6	7	7	6	6	6	7	6	6	6	6	6	6	6	4	4	4	4	4	4	4	4
7	7	7	7	7	7	5	6	6	6	6	6	7	7	4	4	6	6	7	6	6	5	5	5	6	4	6	5	4	4	5	5	4	5	4	5
6	6	6	6	6	6	7	7	7	7	7	7	7	7	7	7	7	7	7	7	7	6	6	6	6	6	5	6	2	2	5	5	5	5	5	5
7	7	7	7	7	7	7	7	7	7	7	7	7	7	7	7	7	7	7	7	7	7	7	7	7	7	7	7	4	4	5	4	4	4	4	4
6	6	6	6	7	7	7	7	6	6	7	7	7	7	5	5	5	6	6	6	6	6	6	6	6	6	6	5	4	5	5	5	4	5	5	5
5	6	6	6	6	6	6	6	6	5	6	6	6	6	6	6	5	5	6	5	5	5	5	4	4	5	5	6	4	5	5	5	4	5	5	5
6	6	6	6	6	6	6	6	6	6	6	6	6	6	7	7	6	6	6	6	6	5	5	5	5	6	6	6	5	5	5	5	2	5	5	5
2	2	2	2	4	5	5	5	4	4	4	5	5	5	4	5	4	4	6	6	6	5	5	5	5	2	2	2	4	4	5	4	5	4	4	4
7	7	7	6	7	5	5	6	6	6	5	5	6	6	5	7	6	7	6	6	5	6	5	5	6	6	5	5	4	5	5	5	4	5	5	5
3	3	3	3	3	4	3	3	5	6	6	6	6	6	5	6	5	5	5	6	6	4	5	5	4	5	5	5	4	4	4	4	4	4	4	4
7	7	5	7	7	7	6	7	2	2	5	7	7	7	7	7	7	7	7	7	7	4	4	4	4	5	5	5	5	5	5	5	5	3	3	5
7	7	7	7	7	7	7	7	4	6	4	7	7	7	7	7	7	7	7	7	7	4	4	4	4	7	7	6	4	4	4	4	4	4	4	4
7	7	7	6	7	6	6	4	7	7	7	5	7	7	7	7	6	7	7	6	6	4	4	4	4	5	4	4	5	5	5	5	5	5	5	5
6	6	6	7	7	7	7	7	7	7	7	7	7	7	7	7	7	7	7	7	7	6	5	5	6	7	7	7	3	4	4	4	4	4	4	4
3	5	3	3	6	6	6	6	5	5	5	7	7	7	6	6	6	6	6	6	6	6	6	6	6	7	7	7	5	4	5	5	5	5	5	5
5	6	6	5	5	4	4	5	5	5	5	5	6	6	6	5	4	5	4	5	5	3	3	3	3	5	5	5	5	4	4	4	4	4	4	4
6	6	6	6	6	7	7	7	6	6	7	7	7	7	7	7	6	7	7	7	7	4	4	4	5	5	4	4	4	4	4	4	4	4	4	4
7	6	6	7	6	6	7	6	6	7	6	6	7	7	6	6	7	6	6	7	7	7	7	6	7	7	6	5	5	5	5	5	5	5	5	5
4	4	4	4	4	4	4	3	7	7	7	6	7	7	7	7	7	7	7	6	6	4	4	4	4	5	4	2	3	3	5	5	5	5	3	5
7	7	7	7	7	6	6	6	7	7	7	6	7	7	7	7	7	7	7	7	7	6	6	6	6	5	5	5	3	5	5	3	5	5	5	5
1	2	1	2	2	5	4	4	5	5	5	5	5	5	5	5	5	5	5	5	5	4	5	5	5	5	4	5	4	4	4	4	4	4	4	4
6	7	6	6	6	6	5	5	5	6	5	5	5	6	7	7	7	6	6	7	6	5	5	5	5	4	4	4	3	5	5	5	5	3	3	5
7	7	7	7	7	7	6	6	6	6	6	7	7	7	7	7	7	7	7	7	7	5	5	5	5	6	6	6	2	5	5	2	5	5	2	2
7	6	6	6	6	7	7	6	6	6	6	6	7	7	7	7	7	7	7	7	7	6	6	6	6	6	6	6	5	5	5	5	5	5	5	5
7	7	7	7	7	6	6	6	6	6	6	6	6	6	7	7	7	7	7	7	7	6	6	6	6	6	6	6	5	5	5	5	5	5	5	5
5	6	6	5	6	6	6	6	5	5	5	7	7	7	7	7	6	7	7	7	7	5	5	5	5	5	5	5	4	4	4	4	4	4	4	4
6	6	5	6	5	7	7	7	6	7	5	6	6	7	7	7	7	6	6	6	6	7	7	6	5	4	4	4	4	4	4	4	4	4	4	4
5	5	5	6	6	5	5	5	5	5	6	4	5	4	6	5	6	5	5	6	5	5	6	6	6	6	6	5	3	4	4	5	4	4	4	5
6	6	6	6	6	6	6	6	6	6	6	6	6	7	6	6	6	7	6	6	7	5	5	5	6	6	6	6	4	4	5	4	5	5	5	5
6	6	6	6	6	7	7	5	5	5	5	5	7	7	6	6	6	6	7	7	7	6	6	6	6	4	4	4	4	4	4	4	4	4	4	4
6	7	7	7	7	7	7	7	7	7	7	7	7	7	6	6	7	7	7	7	7	5	5	5	5	7	7	7	5	4	4	4	5	4	4	4
2	2	2	2	5	4	3	3	6	6	6	3	4	5	6	6	5	6	4	6	4	4	3	5	5	3	3	3	5	5	5	2	5	5	5	5
7	6	6	6	7	7	6	6	5	5	6	6	6	6	5	6	5	7	7	6	6	5	6	7	7	7	6	6	4	3	3	3	3	3	3	3
7	7	4	2	7	7	7	4	6	4	4	5	7	6	6	7	7	7	7	6	6	7	6	7	7	5	6	7	3	4	3	3	3	3	4	4
6	6	7	5	6	6	6	5	6	7	6	6	7	7	4	5	4	5	6	7	7	4	5	5	5	5	4	4	4	4	5	4	5	4	4	5
6	6	6	6	6	7	7	7	7	7	7	7	7	7	6	6	6	7	7	7	7	5	5	5	5	5	5	3	4	4	4	4	4	4	4	4
7	7	7	7	7	5	5	5	7	7	7	6	7	7	7	7	7	7	7	7	7	4	4	4	4	6	5	6	5	5	5	5	5	5	5	5
7	7	7	7	7	6	6	6	6	6	7	6	6	7	6	6	6	6	7	7	7	6	6	6	6	5	4	4	4	4	4	4	4	4	4	4
6	6	6	6	5	7	7	7	5	6	6	5	4	6	7	6	7	6	6	6	6	4	4	5	5	6	5	5	4	5	5	5	5	5	5	5
4	5	4	5	5	4	3	4	4	5	5	5	5	6	5	5	5	5	5	5	5	5	5	5	6	5	5	5	1	1	4	3	5	5	1	4
5	7	7	7	7	7	7	7	7	7	7	6	7	7	7	7	7	6	7	7	7	7	7	7	7	7	7	7	3	3	5	5	3	5	5	3
7	7	7	7	7	7	7	7	7	7	7	7	7	7	7	7	7	7	7	7	7	6	6	6	6	7	7	7	4	4	4	4	4	4	4	4
4	4	4	4	4	7	4	4	7	7	7	4	7	7	7	7	7	7	7	7	7	5	5	5	5	5	5	4	5	3	3	5	5	5	5	3
7	6	6	7	7	7	7	6	7	6	7	7	7	7	6	7	6	7	7	7	7	7	6	6	5	6	7	6	4	4	5	4	5	4	4	4
6	7	6	7	7	7	7	7	5	6	6	7	7	7	7	7	7	7	7	7	7	6	7	6	7	7	7	6	4	4	5	5	4	5	5	4
6	6	6	6	6	6	6	7	6	6	6	5	7	7	6	7	6	7	7	7	7	6	6	6	7	5	5	6	4	4	4	4	4	4	4	4
6	6	7	6	5	6	7	7	6	5	5	7	7	7	7	7	7	5	6	6	7	6	7	7	6	7	6	6	5	5	5	3	5	5	5	5
5	6	5	6	7	6	5	5	5	7	6	6	7	6	6	6	5	7	7	6	6	5	4	5	5	7	6	4	4	4	4	4	4	4	4	4
6	6	6	5	6	6	6	6	6	6	6	6	6	7	7	7	7	7	6	6	6	6	6	6	6	5	5	5	4	5	5	4	5	5	5	4
7	7	7	7	7	7	7	7	7	7	7	7	7	7	7	7	7	7	7	7	7	6	5	6	7	7	3	3	5	5	4	5	4	5	4	4
5	6	6	6	6	6	6	6	6	6	6	6	6	6	6	6	6	6	6	6	6	5	5	5	5	6	6	6	2	2	2	2	4	2	2	2
4	6	6	5	6	4	5	5	4	6	5	4	6	5	3	4	4	6	4	6	5	3	3	3	3	5	4	5	4	5	5	4	5	5	4	5
4	5	5	5	4	4	4	5	5	5	5	5	5	5	5	6	5	5	5	5	6	5	5	6	6	6	6	5	3	4	4	4	3	4	4	4
4	6	5	5	4	4	4	5	4	6	6	4	6	5	4	5	4	5	4	6	5	4	4	5	4	5	5	4	3	5	5	3	5	5	5	5
6	6	6	6	6	7	7	7	7	7	7	7	7	7	7	7	7	7	7	7	7	4	4	4	4	7	7	7	3	3	4	4	3	4	3	4
1	2	2	2	1	4	3	3	7	6	7	5	6	7	5	5	4	5	6	6	6	4	4	4	4	4	5	5	4	4	5	4	5	5	4	4
6	7	7	5	6	6	7	7	5	6	7	6	6	7	5	7	7	5	6	7	7	7	4	6	7	6	4	6	3	5	3	5	5	5	3	5
6	7	7	7	7	7	6	7	6	6	7	6	7	7	6	7	7	6	7	7	7	6	6	6	7	7	6	7	4	4	5	4	5	4	4	5
7	7	7	7	7	7	7	7	7	7	7	7	7	7	7	7	7	7	7	7	7	7	7	7	7	7	7	7	4	4	4	4	4	4	4	4
5	5	5	5	6	5	5	5	5	5	5	6	6	6	6	6	6	6	6	6	6	3	4	3	3	5	5	4	5	3	5	3	5	5	5	5
7	7	7	7	7	7	7	7	7	7	7	7	7	7	7	7	7	7	7	7	7	7	7	7	7	6	5	5	1	1	1	1	1	5	1	5
6	7	6	6	7	7	6	6	6	6	6	5	7	7	7	7	7	7	7	6	7	6	6	6	6	5	5	5	4	4	4	4	4	4	4	4
6	6	6	6	6	6	6	6	6	6	6	6	6	6	6	6	6	6	6	6	6	4	4	4	6	6	6	6	5	3	5	5	3	5	5	5
6	6	6	7	7	7	6	7	5	5	5	7	7	7	5	5	5	5	7	7	7	5	5	5	4	5	5	6	4	4	4	4	4	4	4	4
7	7	7	7	7	7	7	6	7	7	7	7	7	7	7	7	7	7	7	7	7	7	7	7	7	7	7	7	4	5	4	4	5	4	5	4
5	5	5	5	6	5	5	5	6	6	6	5	5	6	6	6	6	6	6	6	6	5	5	5	5	5	5	5	1	1	1	1	1	5	1	1
6	6	6	6	6	7	7	7	4	6	6	7	7	7	6	6	6	6	7	7	7	6	6	6	6	6	5	6	5	5	2	2	5	5	5	5
7	7	7	7	7	7	6	6	7	7	7	6	6	7	7	7	7	7	7	7	7	7	7	7	7	6	6	7	5	4	4	4	5	4	5	4
7	7	7	7	7	6	6	6	6	6	6	6	6	6	6	6	6	6	6	6	6	5	5	5	6	6	6	6	4	4	4	4	4	4	4	4
6	6	6	6	6	6	6	5	5	5	5	6	6	6	5	5	5	5	6	6	6	6	5	5	5	5	4	5	5	5	5	5	5	5	5	5
7	7	7	7	7	7	7	6	7	7	7	7	7	7	7	7	7	7	7	7	7	7	7	7	7	7	7	7	5	5	5	5	3	5	5	5
7	7	7	7	7	7	7	7	7	7	7	7	6	6	7	7	7	6	5	5	6	6	6	6	6	7	7	6	4	4	4	4	4	4	4	4
7	6	7	7	7	7	7	7	7	7	7	7	7	7	7	7	7	7	7	7	7	6	6	6	6	6	5	5	3	3	4	4	3	4	3	3
6	6	6	6	6	6	6	6	6	6	6	6	6	6	6	6	6	6	6	6	6	5	5	5	5	5	5	5	4	5	4	4	4	4	5	4
6	6	5	6	6	6	5	5	6	6	6	5	6	6	7	7	7	7	6	6	5	5	5	5	5	6	6	5	1	1	1	1	1	1	1	1
6	6	7	6	6	7	7	7	6	6	6	7	7	7	6	7	7	6	7	7	7	7	6	7	6	7	6	6	5	5	2	5	5	5	5	5
7	7	7	7	7	7	7	7	7	7	7	7	7	7	7	7	7	7	7	7	7	7	7	7	7	7	5	6	3	4	4	4	4	4	4	4
7	7	7	7	7	7	6	6	7	7	7	6	7	7	7	7	7	7	7	7	7	5	5	5	5	6	6	6	3	3	3	2	5	3	5	3
7	7	7	7	7	7	7	7	7	7	7	7	7	7	6	6	6	6	7	7	7	7	7	7	7	6	6	6	1	1	1	1	1	1	1	1
7	7	7	7	7	7	7	6	7	7	7	7	7	7	7	7	7	7	7	7	7	7	7	7	7	7	7	7	4	4	4	4	4	4	4	4
6	5	6	5	6	6	5	4	6	7	6	6	5	7	6	5	6	6	5	6	5	6	5	4	5	7	6	5	5	5	5	5	3	5	3	5
6	6	6	6	6	6	6	6	5	5	5	6	6	6	6	6	6	6	6	6	6	5	5	5	5	6	6	6	4	4	4	4	4	4	4	4
5	6	6	5	5	7	7	6	7	7	7	6	7	7	7	7	7	7	7	7	7	5	5	5	6	6	5	6	5	5	5	5	5	5	5	5
7	6	6	6	6	7	7	6	5	6	6	7	7	6	5	7	7	7	7	7	7	5	5	5	4	6	6	4	3	5	3	2	3	5	5	5
7	6	6	7	6	6	6	4	6	7	7	6	6	6	7	7	7	7	6	6	6	6	6	6	6	5	5	6	3	3	3	3	4	3	3	4
7	7	7	7	7	7	7	7	7	7	7	7	7	7	7	7	7	7	7	7	7	7	7	7	7	6	6	6	3	3	4	5	5	5	4	5
6	6	6	5	6	6	6	6	5	5	6	6	6	6	6	6	6	6	6	6	6	5	5	3	5	5	4	4	3	5	5	5	5	5	5	5
5	6	5	6	6	6	6	6	4	5	5	6	6	6	6	6	6	6	6	6	6	4	4	4	4	4	4	4	5	5	3	2	3	5	5	3
6	6	5	6	6	6	5	6	6	6	6	6	6	6	6	6	6	6	6	6	6	6	6	6	6	6	6	6	5	3	5	3	5	3	5	3
6	6	6	6	6	6	6	6	6	6	6	6	6	6	6	6	6	6	6	6	6	6	6	6	6	6	6	6	5	5	3	5	3	5	3	5
7	7	7	6	6	7	6	5	7	7	7	6	7	7	7	7	7	7	7	6	6	6	6	6	6	2	2	2	4	4	4	4	4	4	4	4
6	6	6	6	6	6	6	6	6	6	6	6	6	6	6	6	6	6	6	6	6	6	6	6	6	6	6	6	5	5	5	5	5	5	5	5
7	7	7	7	7	7	6	7	6	7	7	6	7	7	7	7	7	7	7	7	7	5	6	6	6	5	4	4	5	4	4	4	5	4	5	4
7	7	7	7	7	7	7	7	7	7	7	7	7	7	7	7	7	7	7	7	7	7	7	7	7	7	7	7	4	4	4	4	4	4	4	4
7	6	6	6	7	7	5	6	5	6	7	6	7	7	2	6	4	5	6	7	6	4	4	4	4	5	4	4	4	4	5	4	5	4	4	4
6	7	6	7	7	6	6	6	6	5	5	6	7	7	7	6	6	7	7	6	6	6	4	4	5	5	4	4	4	4	5	4	4	4	4	4
5	5	5	5	5	5	5	5	5	5	5	6	6	6	6	6	6	6	5	5	5	5	5	5	5	5	5	5	1	1	1	1	1	1	1	1
6	6	6	6	6	6	6	6	6	6	6	6	6	6	6	6	6	6	6	6	6	3	3	3	3	2	2	2	4	4	4	4	4	4	4	4
5	5	5	5	5	6	6	6	6	5	6	6	6	6	7	6	6	6	6	6	6	6	5	5	5	6	6	6	4	4	4	4	4	4	4	4
7	7	7	7	7	7	6	6	6	6	6	6	7	7	7	7	7	7	7	7	7	7	7	7	7	6	3	3	4	4	4	4	4	4	4	4
6	6	6	5	6	6	5	4	4	2	2	5	7	7	5	6	5	7	7	7	6	5	6	6	5	6	6	5	4	4	4	4	4	4	4	4
5	5	5	5	5	6	6	6	5	5	5	6	6	6	5	5	5	5	6	6	6	5	5	5	5	4	4	4	5	5	5	5	5	5	3	5
7	7	7	7	7	7	6	7	7	7	7	7	7	7	4	5	1	5	7	7	7	7	7	7	7	7	7	7	3	4	4	4	4	4	4	4
6	6	6	6	6	7	7	7	7	7	7	7	7	7	7	7	7	7	7	7	7	6	5	5	3	7	7	6	4	5	4	4	4	5	4	4
6	6	5	2	5	6	5	4	7	6	6	5	6	4	5	5	4	5	5	4	4	6	5	5	5	3	3	3	1	1	2	2	1	2	1	1
7	7	7	7	7	7	7	7	7	7	7	7	7	7	7	7	7	7	7	7	7	7	7	7	7	4	4	5	2	5	5	5	5	5	5	5
6	6	6	7	6	7	7	7	6	4	6	7	7	7	6	7	6	6	7	7	7	6	6	5	7	7	5	7	4	5	5	5	5	5	5	5
5	5	5	5	5	5	5	5	5	5	5	5	5	5	5	5	5	5	5	5	5	5	5	5	5	5	5	5	1	1	1	1	1	1	1	1
7	7	7	7	7	7	7	7	7	7	7	7	7	7	7	7	7	7	7	7	7	7	7	7	7	7	7	7	1	1	5	5	1	1	5	5
7	7	7	7	7	5	5	6	7	7	7	6	7	7	7	7	7	7	6	6	7	7	6	6	6	6	4	4	4	4	4	4	4	4	4	4
5	5	5	5	5	5	5	5	5	5	5	5	5	5	5	5	5	5	5	5	5	5	5	5	5	4	4	4	3	3	5	3	3	5	3	3
6	6	6	6	6	6	6	6	6	6	6	6	6	6	6	6	6	6	6	6	6	6	6	6	6	6	6	6	4	5	5	5	5	5	5	5
7	7	7	7	7	5	5	5	7	7	7	5	7	7	7	7	7	7	7	7	7	4	4	4	4	4	4	4	4	4	4	4	4	4	4	4
7	7	7	7	7	7	7	5	6	7	7	6	7	7	7	7	7	7	7	7	7	5	5	5	5	5	5	4	4	4	4	4	4	4	4	4
7	7	7	7	7	7	7	7	7	7	7	7	7	7	7	7	7	7	7	7	7	6	6	6	6	5	5	5	5	4	4	4	5	4	5	4
6	5	6	5	5	6	5	5	6	6	6	5	6	7	7	7	7	7	6	6	6	6	6	6	6	5	4	4	3	4	4	4	4	4	4	4
7	7	7	7	7	7	7	7	7	7	7	7	7	7	7	7	7	7	7	7	7	6	6	6	6	7	7	7	4	5	5	4	5	5	5	5
6	6	6	6	6	6	6	6	4	6	6	4	6	6	4	4	4	4	6	6	6	4	4	4	6	4	4	4	5	5	5	5	3	5	5	3
7	7	7	7	7	6	6	6	6	6	6	6	6	6	6	6	6	6	6	6	6	3	3	3	3	3	3	3	4	5	5	5	4	5	5	4
7	7	7	7	7	7	7	7	7	7	7	7	7	7	7	7	7	7	7	7	7	7	7	7	7	7	7	7	4	4	5	4	4	5	5	4
7	7	7	6	7	7	7	7	6	5	5	7	7	7	4	4	4	4	7	7	7	6	6	6	5	5	5	5	4	4	5	4	4	4	4	5
6	6	6	6	6	7	6	7	6	6	6	7	7	7	7	7	7	7	7	7	7	6	1	6	6	5	4	4	5	5	4	4	5	5	4	5
7	6	7	6	6	5	5	6	6	7	6	5	7	6	7	7	7	7	7	7	7	6	5	5	7	5	5	5	4	4	4	4	4	4	4	4
6	6	6	6	6	6	6	6	6	6	6	6	6	7	6	6	6	6	6	6	7	6	6	6	6	5	4	5	5	4	5	5	5	4	5	5
7	7	7	7	7	6	6	6	7	7	7	7	7	7	5	5	5	5	7	7	7	5	5	5	5	6	6	6	4	4	5	5	4	4	4	5
4	4	5	5	6	4	5	4	7	5	5	5	6	6	6	7	6	6	5	6	6	5	6	5	6	4	4	4	5	5	3	3	5	5	5	3
3	3	3	3	3	5	5	5	6	6	6	5	6	6	5	5	5	5	7	7	7	4	4	4	4	4	3	2	5	5	5	5	3	5	3	5
7	7	7	5	7	6	7	6	7	7	5	6	6	7	7	7	7	7	7	7	7	7	7	7	7	4	7	1	4	3	4	3	4	3	3	3
6	6	6	5	6	6	6	5	4	6	6	7	7	7	7	6	6	6	7	7	7	6	6	6	6	4	4	5	4	4	4	4	4	4	4	4
7	7	7	7	7	6	6	6	6	6	7	6	6	7	7	7	7	7	7	7	7	6	6	6	6	6	6	2	1	1	1	1	1	5	5	5
7	7	7	7	7	6	7	7	7	7	7	7	7	7	7	7	7	7	7	7	7	6	6	6	6	4	1	5	2	2	4	4	2	4	4	4
7	7	7	6	7	7	6.5	7	7	6	6	7	7	7	6	7	7	7	7	7	7	6	6	6	6	6	5	5	1	1	1	1	1	1	1	1
7	7	7	7	7	6	6	5	6	6	6	7	7	7	6	6	6	6	7	6	7	6	6	6	6	5	5	5	4	4	4	4	4	4	4	4
7	7	7	7	7	6	6	6	7	7	6	6	7	7	7	7	7	7	7	7	7	6	6	6	6	6	6	4	4	5	5	4	5	5	4	5
7	7	7	6	7	7	7	7	6	6	6	7	7	7	6	6	6	6	7	7	7	7	7	7	7	7	6	6	4	4	4	4	4	4	4	4
7	7	7	7	7	7	6	6	7	7	7	6	7	7	7	7	7	7	7	7	7	6	7	6	7	6	6	6	5	4	4	4	4	4	4	4
5	6	6	6	6	6	6	6	5	6	5	6	6	6	7	6	6	6	6	6	7	6	6	5	6	6	6	6	4	4	4	4	4	4	4	4
6	6	6	6	6	7	7	7	6	6	6	7	7	7	6	6	6	7	7	7	7	6	7	6	7	7	6	6	4	5	5	4	5	5	5	5
7	7	7	7	7	7	7	7	7	7	7	7	7	7	7	7	7	7	7	7	7	7	7	7	7	7	7	7	5	5	4	5	4	5	5	4
6	7	6	7	7	6	6	5	6	6	6	7	7	7	7	7	7	7	7	7	7	6	6	6	7	6	6	6	4	4	4	4	4	4	4	4
7	7	7	7	7	7	7	7	7	7	7	7	7	7	7	7	7	7	7	7	7	7	7	7	7	6	3	6	3	4	1	1	3	4	1	4
6	6	6	6	6	7	6	6	4	4	4	7	7	7	6	6	5	6	7	7	7	6	6	6	6	4	4	4	3	3	4	3	4	3	4	4
6	6	4	6	7	6	6	6	4	4	4	6	7	7	7	7	7	7	7	7	7	3	3	3	3	5	5	4	5	5	5	5	5	5	5	2
7	7	7	6	6	6	5	5	6	6	6	6	7	6	6	6	6	6	7	6	7	6	6	6	6	4	4	4	5	5	5	5	5	5	5	5
7	7	7	7	7	7	7	7	7	7	7	7	7	7	7	7	7	7	7	7	7	7	7	7	7	7	7	7	5	5	5	5	5	5	5	5
7	7	6	6	7	7	7	6	7	6	7	7	7	7	7	7	7	7	7	7	7	5	5	5	5	5	3	4	4	4	4	4	4	4	4	4
7	6	6	7	7	7	7	6	7	6	7	7	7	7	4	5	4	4	7	7	7	4	4	6	6	5	4	5	5	5	5	5	5	5	5	5
7	7	6	6	6	7	7	7	7	7	7	7	7	7	7	7	7	7	7	7	7	5	5	5	5	6	6	6	2	3	3	3	4	3	4	3
7	7	7	7	7	7	7	7	7	7	7	7	7	7	7	7	7	7	7	7	7	7	7	7	7	7	7	7	4	4	5	4	4	4	4	5
6	6	6	6	6	7	7	7	6	6	6	7	7	7	5	2	6	5	7	7	7	5	5	5	5	6	6	4	3	3	3	5	5	5	5	3
6	6	6	6	6	7	7	7	6	7	6	7	7	7	6	6	6	6	6	6	6	6	6	7	7	6	6	6	4	5	5	5	4	5	4	5
5	7	6	7	7	7	6	6	7	7	7	6	7	7	6	6	6	6	7	7	7	5	5	5	5	5	5	3	4	4	5	4	5	4	5	4
6	6	6	6	6	6	7	6	6	6	6	6	7	7	7	7	7	7	7	7	7	4	4	4	5	4	4	4	4	4	4	4	4	4	4	4
5	6	5	5	6	6	6	6	5	6	5	6	6	6	6	6	5	6	6	6	6	5	5	6	5	4	4	4	4	4	5	5	4	5	4	5
7	5	6	6	6	7	7	7	5	6	5	7	7	7	7	7	7	7	7	7	7	7	7	7	7	7	7	7	2	2	5	5	5	5	5	5
7	7	7	7	7	7	7	7	7	7	7	7	7	7	7	7	7	7	7	7	7	7	7	7	7	7	7	7	4	4	5	4	4	4	4	4
7	6	6	6	6	7	7	6	6	6	6	7	7	7	5	6	5	6	7	7	7	7	7	6	6	4	4	4	4	5	5	5	4	5	5	5
7	7	7	7	7	7	6	7	7	7	7	7	7	7	7	7	7	7	7	7	7	7	6	7	7	6	7	7	4	5	5	5	4	5	5	5
6	6	6	6	6	7	7	7	6	6	6	6	6	6	7	7	7	7	6	6	6	6	6	6	6	6	5	5	5	5	5	5	2	5	5	5
6	6	6	7	7	7	7	7	6	6	6	7	7	7	6	6	6	6	7	7	7	6	6	6	6	7	6	6	4	4	5	4	5	4	4	4
6	5	4	6	6	4	4	5	5	4	5	5	7	6	4	6	4	6	7	7	6	4	5	5	4	3	4	2	4	5	5	5	4	5	5	5
5	6	6	5	6	6	5	6	5	4	4	6	6	6	6	6	6	6	6	6	6	5	5	6	6	6	5	5	4	4	4	4	4	4	4	4
7	7	7	7	7	5	5	5	7	7	7	4	7	7	7	7	7	7	7	7	7	7	7	7	7	7	7	7	5	5	5	5	5	3	3	5
6	6	6	6	6	6	6	6	5	5	5	6	6	6	6	6	6	6	6	6	6	5	5	5	5	4	4	4	4	4	4	4	4	4	4	4
6	7	6	7	7	7	7	7	6	7	7	7	7	7	6	6	6	6	7	7	7	6	6	6	6	7	6	6	5	5	5	5	5	5	5	5
6	6	5	5	5	7	7	6	6	6	5	7	7	7	7	7	7	6	7	7	7	5	6	6	5	5	5	6	3	4	4	4	4	4	4	4
6	6	6	6	6	6	6	6	6	6	6	6	6	6	6	6	6	6	6	6	6	6	6	6	6	6	6	6	5	4	5	5	5	5	5	5
6	6	6	6	6	6	6	6	6	6	6	4	6	4	6	6	6	6	6	6	4	6	6	6	6	6	6	2	5	4	4	4	4	4	4	4
6	6	7	6	6	7	7	7	6	6	6	7	7	7	6	6	6	6	7	7	7	6	6	6	7	7	7	7	4	4	4	4	4	4	4	4
6	6	6	5	5	6	6	6	6	6	6	6	6	6	4	4	6	7	6	6	6	6	5	5	5	4	4	4	5	5	5	5	5	5	5	5
6	6	6	6	6	7	7	7	6	6	6	6	6	6	7	7	7	6	7	7	7	6	6	6	6	6	6	6	3	3	5	5	5	5	3	5
7	5	6	6	7	6	6	6	4	6	5	7	7	7	5	7	5	1	7	7	7	6	7	6	6	7	7	7	3	5	5	3	5	5	5	5
7	7	7	7	7	7	7	7	7	7	7	7	7	7	7	7	7	7	7	7	7	6	6	6	6	7	6	6	4	4	4	4	4	4	4	4
7	7	7	7	7	7	5	6	6	7	5	5	7	7	6	7	5	7	7	7	7	6	6	6	6	2	2	2	3	5	5	5	5	3	3	5
6	7	6	5	6	6	5	5	5	4	6	5	7	6	6	7	7	7	6	6	6	5	4	5	5	5	4	4	2	5	5	2	5	5	2	2
4	4	4	4	5	5	5	5	4	5	5	5	5	5	2	5	3	5	5	5	5	4	4	4	4	5	5	1	5	5	5	5	5	5	5	5
7	6	6	6	6	6	6	7	5	5	6	6	6	6	3	3	6	3	6	6	6	5	3	3	5	6	6	6	5	5	5	5	5	5	5	5
7	7	7	7	7	4	4	4	7	7	7	7	7	7	7	7	7	7	7	5	7	5	6	3	5	7	4	7	4	4	4	4	4	4	4	4
5	5	6	5	6	6	6	6	7	7	7	6	7	7	7	7	7	7	7	7	7	5	5	5	5	5	5	5	4	4	4	4	4	4	4	4
7	7	7	7	7	7	7	7	7	7	7	7	7	7	6	5	4	5	7	7	7	7	7	7	7	7	7	7	3	4	4	5	4	4	4	5
7	6	5	6	7	7	6	5	4	5	6	7	6	5	4	5	6	4	5	6	7	5	7	6	5	5	6	7	4	4	5	4	5	5	5	5
7	7	7	7	7	7	7	6	6	6	6	7	7	7	5	5	5	5	6	6	7	6	6	6	6	2	2	2	4	4	4	4	4	4	4	4
6	6	6	6	6	7	7	7	7	7	7	7	7	7	7	7	7	7	7	7	7	6	6	6	6	7	7	7	5	4	4	4	5	4	4	4
6	5	6	6	6	7	7	7	6	5	6	7	7	7	6	6	6	6	7	7	7	6	6	6	6	6	6	6	5	5	5	2	5	5	5	5
7	7	7	7	7	6	7	6	6	7	7	6	7	7	7	7	7	7	7	7	6	5	5	5	5	7	6	5	4	3	3	3	3	3	3	3
4	6	6	5	4	5	5	5	4	5	5	6	6	6	6	6	6	6	6	6	6	6	5	5	6	3	3	3	3	4	3	3	3	3	4	4
6	6	6	6	6	6	6	5	6	6	6	4	6	6	5	5	5	6	7	7	7	5	5	5	5	7	2	2	4	4	5	4	5	4	4	5
6	6	6	6	6	7	6	4	7	7	7	4	7	5	7	7	7	7	7	7	7	6	6	6	6	7	7	7	4	4	4	4	4	4	4	4
7	5	4	6	4	6	7	7	6	5	6	6	7	7	6	7	5	5	6	6	7	7	4	5	7	7	6	5	5	5	5	5	5	5	5	5
7	7	7	7	7	7	7	7	7	7	7	7	7	7	7	7	7	7	7	7	7	7	7	7	7	6	6	6	4	4	4	4	4	4	4	4
7	7	7	7	7	7	7	7	7	7	7	7	7	7	7	7	7	7	7	7	7	6	6	7	6	6	5	6	4	5	5	5	5	5	5	5
4	4	4	4	4	4	4	4	7	7	7	7	7	7	7	7	7	7	7	7	7	6	6	6	6	1	1	1	1	1	4	3	5	5	1	4
6	5	6	6	3	7	6	5	5	6	6	6	7	6	3	3	3	6	7	6	7	6	5	6	6	6	3	6	3	3	5	5	3	5	5	3
5	5	5	5	5	6	6	6	6	6	6	6	6	6	6	6	6	6	6	6	6	6	6	6	6	6	6	6	4	4	4	4	4	4	4	4
7	7	6	6	6	7	6	7	7	6	7	7	7	6	6	7	6	6	7	6	7	5	4	6	5	7	5	6	5	3	3	5	5	5	5	3
6	6	6	6	6	6	6	6	6	6	6	6	6	6	5	5	5	5	6	6	6	5	6	5	5	6	6	6	4	4	5	4	5	4	4	4
4	6	6	6	6	7	5	5	7	7	7	6	6	6	6	7	6	6	6	7	7	5	5	5	6	6	6	4	4	4	5	5	4	5	5	4
4	4	3	5	4	6	6	6	6	6	5	6	6	6	6	6	6	6	6	6	6	6	6	6	6	5	6	6	4	4	4	4	4	4	4	4
5	7	3	5	6	6	6	7	6	4	5	6	6	7	7	6	6	5	6	5	7	6	4	5	6	6	6	6	5	5	5	3	5	5	5	5
7	7	4	6	7	7	7	7	7	7	7	7	7	7	7	7	7	7	7	6	7	5	5	5	5	7	7	7	4	4	4	4	4	4	4	4
6	6	6	6	6	7	7	7	6	6	6	7	7	7	7	7	7	7	7	7	7	6	6	6	6	5	5	5	4	5	5	4	5	5	5	4
7	7	7	7	5	6	7	6	5	4	6	4	5	5	4	5	7	5	5	6	6	7	4	6	6	5	5	7	5	5	4	5	4	5	4	4
7	7	7	7	7	7	7	7	7	7	7	6	6	7	7	7	7	7	7	7	7	6	6	6	7	7	7	6	2	2	2	2	4	2	2	2
7	7	7	7	7	7	7	6	7	7	7	7	7	7	4	4	4	4	7	7	7	7	7	7	7	5	5	3	4	5	5	4	5	5	4	5
7	7	7	7	7	7	7	6	7	7	7	6	7	7	7	7	7	7	7	6	7	6	6	6	6	7	6	6	3	4	4	4	3	4	4	4
6	7	6	6	7	7	7	7	6	6	6	7	7	7	7	7	6	6	7	7	7	7	7	7	7	7	7	7	3	5	5	3	5	5	5	5
6	6	6	6	6	7	7	7	6	6	6	7	7	7	6	7	6	6	7	7	7	5	5	5	5	6	6	6	3	3	4	4	3	4	3	4
6	7	6	5	7	7	7	7	7	7	7	7	7	7	7	7	7	7	7	7	7	7	6	7	7	7	7	7	4	4	5	4	5	5	4	4
7	7	7	7	7	7	7	7	7	6	6	7	7	7	5	5	6	6	7	7	7	6	7	6	7	4	4	4	3	5	3	5	5	5	3	5
6	5	5	5	5	7	7	7	6	6	6	7	7	7	7	7	7	7	7	7	7	6	6	6	6	4	4	4	4	4	5	4	5	4	4	5
7	7	7	7	7	7	7	7	7	7	7	7	7	7	5	6	6	6	7	7	7	6	5	6	6	5	5	5	4	4	4	4	4	4	4	4
7	6	7	7	7	7	7	7	7	7	7	7	7	7	5	6	6	6	7	7	7	7	7	7	7	7	5	6	5	3	5	3	5	5	5	5
7	7	7	7	7	6	6	6	7	6	6	6	6	6	6	7	6	6	6	6	6	6	5	5	5	6	5	5	1	1	1	1	1	5	1	5
6	6	6	6	6	7	7	7	6	6	6	7	7	7	6	6	6	6	7	7	7	6	6	6	6	6	6	6	4	4	4	4	4	4	4	4
6	6	6	6	7	7	7	7	5	7	6	7	7	7	7	7	7	7	7	7	7	7	7	7	7	7	7	7	5	3	5	5	3	5	5	5
5	5	5	5	6	6	5	4	7	6	6	4	6	5	6	7	6	6	6	5	6	6	5	6	5	3	3	2	4	4	4	4	4	4	4	4
7	7	7	7	7	6	7	7	7	5	6	7	7	7	7	7	7	6	6	6	6	6	7	7	7	7	7	7	4	5	4	4	5	4	5	4
7	7	7	7	7	6	6	6	7	7	7	6	6	6	7	7	6	6	6	6	6	6	6	6	6	6	6	6	1	1	1	1	1	5	1	1
7	7	7	7	7	6	7	7	7	7	7	7	7	7	7	7	7	7	7	7	7	7	7	7	7	7	7	7	5	5	2	2	5	5	5	5
4	4	4	4	4	5	5	5	5	5	5	6	6	6	6	6	6	6	5	5	5	5	5	5	5	4	4	4	5	4	4	4	5	4	5	4
7	7	7	7	7	7	6	7	7	7	7	7	7	7	7	7	7	7	7	7	7	7	7	7	7	5	5	3	4	4	4	4	4	4	4	4
6	5	5	6	6	6	5	6	5	6	5	6	4	6	6	5	5	3	6	5	5	5	6	5	4	4	5	6	5	5	5	5	5	5	5	5
6	6	6	6	6	7	7	7	6	7	7	7	7	7	7	7	7	7	7	7	7	7	7	7	7	6	7	7	5	5	5	5	3	5	5	5
6	7	7	7	7	7	7	7	7	7	7	7	7	7	7	7	7	7	6	6	6	7	7	7	7	6	6	7	4	4	4	4	4	4	4	4
7	7	7	7	7	7	7	7	7	7	7	7	7	7	6	5	5	5	7	7	7	6	7	7	7	7	7	7	3	3	4	4	3	4	3	3
6	6	6	7	6	7	7	7	7	7	7	7	7	7	7	7	6	7	7	7	7	6	6	6	6	6	5	5	4	5	4	4	4	4	5	4
6	6	5	6	6	7	7	7	7	7	7	7	6	7	6	6	7	6	7	7	7	7	7	7	6	6	7	5	1	1	1	1	1	1	1	1
6	7	6	6	6	6	7	6	6	7	5	7	7	7	5	7	5	7	7	7	7	6	7	6	6	7	7	7	5	5	2	5	5	5	5	5
7	7	7	7	7	6	6	6	6	7	7	6	7	7	6	6	6	6	7	7	7	7	7	7	7	1	1	1	3	4	4	4	4	4	4	4
6	6	6	7	7	7	7	7	5	6	6	6	6	6	6	6	6	7	7	7	7	5	5	5	5	5	5	5	3	3	3	2	5	3	5	3
7	7	7	7	7	6	7	7	7	7	7	7	7	7	7	7	7	7	7	7	7	6	6	6	6	7	7	7	1	1	1	1	1	1	1	1
6	5	6	4	5	6	5	6	6	5	6	6	5	6	6	5	6	5	6	5	6	5	5	4	5	6	5	4	4	4	4	4	4	4	4	4
6	4	5	5	5	6	5	5	4	5	5	5	6	6	5	6	5	4	5	5	5	5	5	4	6	4	3	4	5	5	5	5	3	5	3	5
7	7	7	7	7	7	7	7	7	7	7	6	6	7	7	7	7	7	7	7	7	6	7	6	6	6	5	5	4	4	4	4	4	4	4	4
6	6	7	7	7	6	7	6	6	6	7	6	7	7	5	4	4	5	7	7	6	5	5	5	4	3	3	2	5	5	5	5	5	5	5	5
5	5	6	6	6	7	7	7	6	7	7	7	7	7	7	7	7	7	7	7	7	5	6	6	7	7	6	6	3	5	3	2	3	5	5	5
5	6	6	6	6	6	6	6	6	6	6	5	5	6	6	6	6	6	6	6	6	6	6	6	6	5	4	6	3	3	3	3	4	3	3	4
6	7	7	7	7	7	7	7	6	6	7	7	7	7	7	7	7	7	7	7	7	7	6	6	7	7	6	6	3	3	4	5	5	5	4	5
5	6	6	7	7	7	7	6	5	6	6	7	7	6	6	7	7	5	7	7	6	7	6	5	6	6	6	5	3	5	5	5	5	5	5	5
6	6	7	5	7	7	6	6	6	6	6	6	7	7	6	6	6	6	7	7	7	6	6	5	7	6	6	6	5	5	3	2	3	5	5	3
5	5	6	4	5	5	4	4	5	6	5	4	6	5	3	3	3	3	6	6	5	5	4	5	6	1	1	1	5	3	5	3	5	3	5	3
6	7	6	6	6	7	6	6	7	7	7	6	7	7	6	6	5	6	7	7	7	6	6	6	6	5	3	3	5	5	3	5	3	5	3	5
7	7	7	7	7	7	7	7	7	7	7	7	7	7	7	7	7	7	7	7	7	7	7	7	7	7	7	7	4	4	4	4	4	4	4	4
6	6	6	6	6	6	6	6	6	4	5	6	6	6	5	5	4	5	6	6	6	5	5	5	6	5	4	6	5	5	5	5	5	5	5	5
6	7	7	7	7	7	7	7	7	7	7	7	7	7	7	7	7	7	7	7	7	6	5	6	6	7	6	6	5	4	4	4	5	4	5	4
7	7	7	7	7	7	6	7	5	5	5	7	7	7	7	7	7	7	7	7	7	7	7	7	7	6	5	5	4	4	4	4	4	4	4	4
6	6	5	6	6	6	6	6	6	6	6	6	6	6	4	5	3	5	6	6	6	6	6	6	6	6	5	5	4	4	5	4	5	4	4	4
7	7	7	7	7	6	6	5	7	7	7	5	7	7	6	6	5	6	7	7	7	6	6	6	6	5	5	5	4	4	5	4	4	4	4	4
7	7	7	7	7	7	7	7	7	7	7	7	7	7	7	7	7	7	7	7	7	7	7	7	7	7	7	7	1	1	1	1	1	1	1	1
7	7	7	6	7	7	7	6	6	7	7	7	7	7	7	5	5	5	7	7	7	6	6	6	6	6	5	5	4	4	4	4	4	4	4	4
7	7	7	7	7	7	7	7	7	7	7	7	7	7	7	7	7	7	7	7	7	6	6	6	6	6	6	6	4	4	4	4	4	4	4	4
7	7	4	7	7	7	7	4	7	7	7	6	7	7	7	7	7	7	7	7	7	6	6	6	6	5	5	4	4	4	4	4	4	4	4	4
7	7	7	7	7	7	7	7	7	7	7	7	7	7	5	5	5	5	7	7	7	5	5	5	5	5	5	4	4	4	4	4	4	4	4	4
7	7	7	7	7	7	7	7	7	7	7	7	7	7	6	7	6	6	7	7	7	7	7	7	7	6	5	6	5	5	5	5	5	5	3	5
7	7	7	7	7	7	7	6	7	7	7	7	7	7	7	7	7	7	7	7	7	6	6	6	6	5	5	5	3	4	4	4	4	4	4	4
7	6	7	6	6	6	6	7	6	6	6	6	5	6	6	6	5	5	6	6	6	3	3	3	4	4	5	4	4	5	4	4	4	5	4	4
7	7	7	7	7	7	7	7	7	7	7	7	7	7	5	5	5	5	7	7	7	6	6	6	6	7	7	7	1	1	2	2	1	2	1	1
7	7	6	7	6	7	6	6	7	7	6	6	6	7	7	7	7	7	7	7	7	6	7	7	7	6	5	4	2	5	5	5	5	5	5	5
7	7	7	7	7	7	6	6.5	7	6	6	6	7	7	6	6	6	6	7	7	7	6	6	6	6	2	2	1	4	5	5	5	5	5	5	5
7	7	7	7	7	7	7	7	5	6	6	7	7	7	7	7	7	7	7	7	7	6	6	6	6	6	6	6	1	1	1	1	1	1	1	1
7	7	6	7	5	7	7	7	7	6	6	6	7	7	3	3	3	3	6	7	7	6	6	6	7	5	5	5	1	1	5	5	1	1	5	5
6	6	7	7	7	7	7	7	6	6	6	7	7	7	7	7	4	7	7	7	7	7	7	7	7	5	5	5	4	4	4	4	4	4	4	4
7	7	7	7	7	7	7	7	7	7	7	7	7	7	7	7	7	7	7	7	7	7	6	6	7	7	7	7	3	3	5	3	3	5	3	3
7	7	7	7	7	7	7	7	7	6	7	7	5	7	4	7	5	7	7	7	7	6	6	6	6	4	4	5	4	5	5	5	5	5	5	5
7	7	7	7	7	6	6	6	6	6	6	6	6	6	6	6	6	6	6	6	6	6	6	7	7	5	5	5	4	4	4	4	4	4	4	4
7	7	7	7	7	7	7	7	6	7	7	7	7	7	4	3	3	4	7	7	7	6	7	6	7	7	5	4	4	4	4	4	4	4	4	4
7	7	7	7	7	7	7	7	6	6	7	7	7	7	7	7	7	7	7	7	7	7	7	7	7	7	7	7	5	4	4	4	5	4	5	4
5	5	6	5	5	5	4	5	7	7	7	6	6	6	5	5	5	6	6	6	6	4	3	3	4	5	5	5	3	4	4	4	4	4	4	4
6	6	6	6	6	7	7	6	6	6	6	6	7	7	5	5	5	5	7	7	7	6	6	6	6	4	4	5	4	5	5	4	5	5	5	5
6	6	6	6	6	7	7	7	5	6	5	6	7	7	6	6	6	6	7	7	7	5	5	5	5	6	6	6	5	5	5	5	3	5	5	3
6	6	7	7	7	7	7	6	6	6	7	7	7	7	5	5	4	6	7	7	6	6	1	7	6	4	6	7	4	5	5	5	4	5	5	4
5	6	6	7	7	6	6	5	5	5	6	3	7	4	5	6	5	6	7	7	6	5	5	5	5	3	3	5	4	4	5	4	4	5	5	4
6	6	6	6	7	7	7	7	7	7	7	6	6	6	7	7	7	7	7	7	7	6	6	6	6	4	4	4	4	4	5	4	4	4	4	5
7	7	7	7	7	6	7	7	7	7	7	7	7	7	7	7	7	7	7	7	7	7	6	6	7	7	7	7	5	5	4	4	5	5	4	5
7	7	7	7	7	7	7	7	6	6	6	7	7	7	7	7	7	7	7	7	7	5	5	5	4	4	4	4	4	4	4	4	4	4	4	4
6	6	6	6	6	6	7	6	5	5	6	6	6	6	5	5	6	5	6	6	6	3	3	3	4	5	5	6	5	4	5	5	5	4	5	5
7	6	6	7	7	7	7	7	6	7	6	6	7	7	2	2	2	2	7	5	7	7	7	7	7	5	5	2	4	4	5	5	4	4	4	5
4	4	4	4	4	4	4	5	6	4	5	5	5	4	5	3	3	3	5	4	4	3	3	3	3	2	2	1	5	5	3	3	5	5	5	3
7	7	7	7	7	7	7	7	7	7	7	7	7	7	7	7	7	7	7	7	7	7	7	7	7	7	5	4	5	5	5	5	3	5	3	5
6	7	5	5	6	6	6	6	6	6	5	6	6	6	6	6	6	6	6	6	6	5	5	5	5	6	6	6	4	3	4	3	4	3	3	3
6	6	6	7	7	7	6	6	6	6	6	6	6	6	7	7	7	7	7	6	6	7	6	6	7	6	6	6	4	4	4	4	4	4	4	4
6	6	6	6	6	5	5	5	5	5	5	5	6	6	7	7	7	7	6	6	6	4	4	4	4	4	4	4	1	1	1	1	1	5	5	5
6	7	7	7	7	6	6	6	7	7	7	7	7	7	7	7	7	7	7	7	7	7	7	7	7	7	7	7	2	2	4	4	2	4	4	4
7	7	7	7	7	7	7	7	6	6	6	7	7	7	7	7	7	7	7	7	7	7	7	7	7	7	6	6	1	1	1	1	1	1	1	1
5	5	5	6	6	7	7	7	6	6	6	7	7	7	7	7	7	7	7	7	7	6	6	6	6	7	6	6	4	4	4	4	4	4	4	4
7	7	7	7	7	7	7	7	6	7	7	7	7	7	7	7	7	7	7	7	7	7	7	7	7	7	7	7	4	5	5	4	5	5	4	5
7	7	7	7	7	6	6	6	7	7	7	7	7	7	7	7	7	7	7	7	7	7	7	7	7	6	6	6	4	4	4	4	4	4	4	4
7	7	7	7	7	7	7	7	7	7	7	7	7	7	6	7	6	7	7	7	7	7	7	7	7	6	6	7	5	4	4	4	4	4	4	4
6	6	6	6	6	6	6	6	6	6	6	6	6	6	6	6	6	6	6	6	6	5	5	5	5	3	3	3	4	4	4	4	4	4	4	4
4	4	3	3	4	7	7	6	3	5	5	6	7	7	5	2	6	6	7	7	6	7	7	7	7	5	4	3	4	5	5	4	5	5	5	5
7	7	6	7	7	7	7	5	6	6	7	7	7	7	6	6	6	6	7	6	7	6	6	6	6	6	5	5	5	5	4	5	4	5	5	4
7	6	7	7	6	7	7	6	6	7	6	7	6	7	7	7	6	7	7	7	6	6	7	6	6	6	5	1	4	4	4	4	4	4	4	4
5	5	5	5	5	6	6	7	7	7	7	7	7	7	7	7	7	7	7	7	7	7	7	7	7	3	3	3	3	4	1	1	3	4	1	4
6	6	6	6	6	7	7	7	7	7	7	7	7	7	7	7	7	7	7	7	7	6	6	6	6	6	6	6	3	3	4	3	4	3	4	4
3	3	3	6	3	7	7	5	4	6	4	7	7	7	7	7	7	7	7	7	7	5	5	5	5	6	4	2	5	5	5	5	5	5	5	2
6	6	6	6	6	7	6	6	7	6	7	5	7	6	7	1	6	6	7	7	7	6	6	6	5	5	4	3	5	5	5	5	5	5	5	5
6	6	6	6	6	6	6	6	6	6	6	7	7	7	6	6	6	6	7	7	7	4	4	4	4	5	5	5	5	5	5	5	5	5	5	5
6	6	5	6	6	5	4	5	6	5	6	6	6	7	5	7	5	7	7	6	7	4	4	4	4	5	5	4	4	4	4	4	4	4	4	4
6	6	4	6	5	6	6	7	6	5	6	7	7	7	5	5	5	6	7	7	7	2	2	2	1	6	2	5	5	5	5	5	5	5	5	5
7	7	7	7	7	5	5	5	7	7	6	5	7	7	5	6	6	6	7	7	7	7	7	7	7	7	7	7	2	3	3	3	4	3	4	3
6	6	6	7	6	7	6	6	7	7	7	7	7	5	6	6	6	5	7	7	7	5	6	6	5	5	4	4	4	4	5	4	4	4	4	5
7	7	7	7	7	7	7	6	5	6	6	5	7	6	7	1	4	7	6	7	6	6	6	6	6	5	4	4	3	3	3	5	5	5	5	3
6	6	6	7	7	7	6	6	6	6	6	7	7	7	7	7	7	7	7	7	7	5	5	5	5	6	6	6	4	5	5	5	4	5	4	5
6	6	6	5	6	6	6	6	6	6	6	6	6	6	6	6	6	7	6	6	6	3	3	3	5	6	6	6	4	4	5	4	5	4	5	4
6	6	6	6	7	7	7	7	6	4	4	7	7	7	7	7	7	7	7	7	7	6	7	7	6	7	7	6	4	4	4	4	4	4	4	4
6	6	6	6	6	7	7	7	6	6	6	6	7	7	7	7	7	7	7	7	7	6	6	6	6	6	6	4	4	4	5	5	4	5	4	5
7	7	4	7	7	7	7	7	6	6	4	7	7	7	5	7	6	6	7	7	7	6	6	6	6	6	6	6	2	2	5	5	5	5	5	5
6	6	6	6	6	6	6	6	6	6	6	6	6	6	6	6	6	6	6	6	6	6	6	6	6	6	6	6	4	4	5	4	4	4	4	4
6	5	6	6	7	7	6	7	5	5	5	6	6	7	5	7	6	6	7	6	7	7	3	5	6	5	5	7	4	5	5	5	4	5	5	5
6	6	7	7	7	7	7	7	7	7	7	7	7	7	4	7	5	7	7	7	7	7	6	6	6	6	6	6	4	5	5	5	4	5	5	5
7	7	7	7	7	7	7	7	6	6	6	7	7	7	7	7	7	7	7	7	7	6	6	6	7	6	6	6	5	5	5	5	2	5	5	5
7	7	7	7	7	7	7	7	7	7	7	7	7	7	7	7	7	7	7	7	7	6	6	6	7	7	7	7	4	4	5	4	5	4	4	4
5	5	5	5	5	6	6	6	6	6	6	6	6	6	6	6	6	6	6	6	6	6	6	6	6	6	6	6	4	5	5	5	4	5	5	5
7	7	7	7	7	7	7	7	7	7	7	7	7	7	7	7	7	7	7	7	7	6	7	6	7	7	7	7	4	4	4	4	4	4	4	4
7	7	7	6	7	7	6	6	7	7	7	7	7	7	6	7	5	6	6	6	7	6	7	5	6	6	5	6	5	5	5	5	5	3	3	5
3	7	6	3	6	6	6	6	7	6	6	7	7	7	7	7	6	7	7	7	7	6	6	7	6	6	4	6	4	4	4	4	4	4	4	4
6	6	6	6	6	6	6	6	6	6	6	6	6	7	6	6	6	6	6	6	6	5	5	5	5	5	5	5	5	5	5	5	5	5	5	5
5	6	5	5	6	6	5	4	6	7	6	5	7	6	6	7	5	7	7	5	6	2	2	2	2	4	6	2	3	4	4	4	4	4	4	4
2	2	2	2	2	5	4	4	6	6	6	6	6	6	6	6	6	6	6	6	5	4	4	4	4	5	5	5	5	4	5	5	5	5	5	5
6	6	6	6	6	7	7	7	7	6	7	7	7	7	7	6	5	6	7	7	7	7	6	7	7	7	7	7	5	4	4	4	4	4	4	4
6	6	6	6	6	6	5	5	6	6	6	5	6	6	7	7	7	7	6	6	6	6	6	6	7	4	5	4	4	4	4	4	4	4	4	4
6	6	7	5	5	6	7	6	6	6	6	6	7	6	6	6	7	6	6	6	6	6	6	6	5	6	5	5	5	5	5	5	5	5	5	5
5	5	5	5	5	6	5	5	6	7	7	7	7	7	7	7	7	7	7	6	7	3	3	3	3	7	4	4	3	3	5	5	5	5	3	5
4	4	6	4	4	6	5	5	6	6	6	4	6	5	6	6	6	6	6	6	5	5	4	3	5	5	4	4	3	5	5	3	5	5	5	5
7	7	6	6	7	7	6	6	7	6	6	4	6	6	7	7	7	7	7	6	5	5	3	3	5	5	6	2	4	4	4	4	4	4	4	4
6	6	6	6	6	5	5	6	5	6	6	5	6	6	5	6	6	6	6	6	6	5	6	6	7	5	3	3	3	5	5	5	5	3	3	5
5	6	7	7	5	5	5	7	6	5	6	5	6	7	6	6	6	6	6	7	6	6	6	5	5	7	7	5	2	5	5	2	5	5	2	2
6	6	6	5	6	5	5	5	6	6	6	5	5	6	6	6	6	6	6	6	6	6	6	6	6	6	5	5	5	5	5	5	5	5	5	5
6	7	6	5	6	5	5	5	7	7	7	5	6	5	3	3	3	3	6	6	5	5	5	5	6	6	5	4	5	5	5	5	5	5	5	5
7	7	7	7	7	7	7	7	7	7	7	7	7	7	3	3	3	3	7	7	7	7	7	7	7	7	7	7	4	4	4	4	4	4	4	4
6	6	6	6	6	6	5	6	6	6	6	5	6	6	6	6	6	6	6	6	6	6	6	6	6	5	5	4	4	4	4	4	4	4	4	4
5	6	6	5	5	6	6	5	5	5	6	5	5	6	6	5	6	5	6	6	6	6	6	6	6	6	5	6	3	4	4	5	4	4	4	5
7	7	7	7	7	6	6	5	6	6	6	5	7	7	6	6	6	6	7	7	7	6	6	6	6	2	2	2	4	4	5	4	5	5	5	5
6	6	7	6	7	6	6	6	6	7	6	5	7	6	6	7	6	7	7	7	6	6	6	6	6	5	2	4	4	4	4	4	4	4	4	4
4	4	4	5	4	6	6	4	5	5	6	5	6	7	6	6	6	6	7	7	7	5	5	5	5	6	6	6	5	4	4	4	5	4	4	4
6	6	4	5	6	6	5	5	6	7	6	5	7	7	7	7	7	7	7	5	7	6	5	5	6	5	5	5	5	5	5	2	5	5	5	5
3	3	3	3	3	4	5	4	7	7	7	5	7	7	7	7	7	7	7	7	7	6	6	6	6	6	5	5	4	3	3	3	3	3	3	3
7	7	7	7	7	7	7	7	7	7	7	5	7	6	5	5	5	5	7	7	7	7	7	7	7	7	7	7	3	4	3	3	3	3	4	4
7	7	7	5	7	7	6	7	7	7	7	5	7	7	7	7	7	7	7	7	7	7	6	6	6	6	6	4	4	4	5	4	5	4	4	5
5	5	6	5	4	5	5	4	7	7	7	6	7	7	7	7	7	7	7	6	7	4	4	4	4	5	4	4	4	4	4	4	4	4	4	4
3	3	3	3	3	4	4	5	4	4	4	7	5	4	5	5	7	5	6	6	6	5	6	6	6	5	5	5	5	5	5	5	5	5	5	5
3	3	3	3	5	4	5	4	7	6	6	6	7	7	4	6	5	6	7	7	7	3	3	3	3	6	4	5	4	4	4	4	4	4	4	4
6	6	6	6	6	6	6	6	5	6	5	6	6	6	5	5	5	6	6	6	6	6	5	5	6	6	5	6	4	5	5	5	5	5	5	5
6	6	6	5	5	6	4	5	6	7	6	6	6	6	6	6	6	6	6	6	7	5	6	5	6	6	6	4	1	1	4	3	5	5	1	4
5	7	6	6	4	6	7	5	5	7	6	6	7	6	4	6	6	7	7	6	6	3	7	5	6	5	7	6	3	3	5	5	3	5	5	3
6	6	6	5	6	6	5	5	6	6	6	6	6	6	7	7	7	7	7	7	7	6	6	6	6	4	4	5	4	4	4	4	4	4	4	4
6	7	7	7	7	6	7	7	6	7	7	6	6	6	6	7	6	6	7	7	7	6	6	6	6	5	4	2	5	3	3	5	5	5	5	3
6	6	6	6	6	6	6	7	6	6	6	6	7	6	7	7	7	7	7	7	7	6	6	6	6	6	6	6	4	4	5	4	5	4	4	4
6	6	6	6	6	6	6	6	6	7	7	6	6	6	6	6	7	6	6	6	6	5	6	5	6	5	5	5	4	4	5	5	4	5	5	4
6	6	6	6	6	6	6	6	6	6	6	6	6	6	6	6	6	6	6	6	6	6	6	6	6	6	6	6	4	4	4	4	4	4	4	4
7	7	7	6	7	6	5	6	6	7	7	6	7	7	7	7	6	7	7	5	6	6	7	6	7	5	6	3	5	5	5	3	5	5	5	5
6	6	6	6	6	6	6	6	5	5	5	5	6	6	5	5	5	5	6	6	6	5	5	5	5	6	6	6	4	4	4	4	4	4	4	4
6	6	7	7	6	6	6	5	6	5	5	6	6	5	6	6	6	5	6	6	5	5	6	6	5	5	6	5	4	5	5	4	5	5	5	4
7	7	6	6	6	6	6	6	7	7	6	6	6	6	6	6	7	7	6	6	6	6	6	5	5	6	6	6	5	5	4	5	4	5	4	4
6	6	6	6	6	6	6	6	6	6	6	6	6	6	6	6	6	6	6	6	6	6	6	6	6	6	6	6	2	2	2	2	4	2	2	2
6	6	6	5	6	6	6	6	6	6	6	6	6	7	6	6	6	7	6	6	6	6	5	5	6	6	6	6	4	5	5	4	5	5	4	5
7	6	7	6	6	6	6	5	6	7	7	6	6	5	5	3	4	3	6	6	7	5	6	6	5	6	6	6	3	4	4	4	3	4	4	4
7	7	7	7	7	6	6	5	7	7	7	6	6	6	7	7	7	7	7	7	7	4	4	4	4	6	5	5	3	5	5	3	5	5	5	5
7	6	6	5	6	6	5	6	5	7	6	6	7	6	5	7	7	7	6	7	6	5	6	7	7	7	4	3	3	3	4	4	3	4	3	4
7	7	7	7	7	6	6	6	7	7	7	6	7	7	5	5	5	5	6	6	6	4	5	5	4	5	4	3	4	4	5	4	5	5	4	4
5	5	5	5	5	6	5	5	7	7	7	6	7	7	7	7	7	7	7	7	7	6	6	6	6	6	6	6	3	5	3	5	5	5	3	5
7	7	7	6	7	7	7	7	7	7	7	6	7	7	7	6	6	6	7	7	7	7	7	7	7	7	7	5	4	4	5	4	5	4	4	5
7	7	7	7	7	7	7	7	4	4	4	7	7	7	7	7	7	7	7	7	7	7	7	7	7	6	4	4	4	4	4	4	4	4	4	4
7	7	7	7	7	7	7	7	7	7	7	7	7	7	7	7	7	7	7	7	7	7	7	7	7	7	7	7	5	3	5	3	5	5	5	5
7	7	7	7	7	7	7	7	7	6	6	6	7	7	7	7	7	7	7	7	7	6	6	6	6	6	5	4	1	1	1	1	1	5	1	5
6	6	6	6	6	7	7	7	6	6	6	7	7	7	7	7	7	7	7	7	7	6	6	6	6	6	5	5	4	4	4	4	4	4	4	4
7	7	7	7	7	7	6	7	7	7	7	4	7	7	7	7	7	7	7	7	7	7	7	7	7	6	6	5	5	3	5	5	3	5	5	5
6	6	6	6	6	7	7	7	6	6	6	7	7	7	6	6	6	6	7	7	7	5	5	5	5	6	6	6	4	4	4	4	4	4	4	4
7	7	7	7	7	7	7	7	7	7	7	7	7	7	7	7	7	7	7	7	7	6	6	6	6	5	5	5	4	5	4	4	5	4	5	4
5	5	5	5	5	6	5	5	6	6	7	5	7	6	7	7	7	7	7	7	7	6	6	6	6	4	4	4	1	1	1	1	1	5	1	1
5	5	5	5	6	4	5	4	6	6	6	5	6	6	6	6	6	6	6	6	5	6	5	5	5	3	4	4	5	5	2	2	5	5	5	5
6	6	6	6	6	7	6	5	5	5	6	5	5	5	6	6	6	6	7	7	7	6	6	6	6	3	3	5	5	4	4	4	5	4	5	4
7	7	7	7	7	7	7	7	7	7	7	7	7	7	7	7	7	7	7	7	7	7	7	7	7	7	7	7	4	4	4	4	4	4	4	4
6	6	6	4	7	6	6	6	5	5	5	6	6	6	6	6	6	6	6	6	6	6	5	6	5	6	3	3	5	5	5	5	5	5	5	5
6	7	6	7	7	7	6	7	6	4	5	7	7	7	7	7	7	7	7	7	7	6	6	5	7	7	7	5	4	4	4	4	4	4	4	4
6	7	6	6	6	6	6	6	6	6	6	6	6	6	6	6	6	6	6	6	6	5	5	5	5	6	6	6	4	4	4	4	4	4	4	4
6	7	7	7	7	7	7	7	6	6	6	7	7	7	7	7	7	7	7	7	7	5	5	5	5	6	6	6	3	4	4	5	4	4	4	5
4	4	4	4	4	4	2	1	7	7	7	3	3	2	7	7	7	7	3	3	3	3	4	5	5	3	3	3	4	4	5	4	5	5	5	5
6	6	6	6	6	6	5	5	7	7	7	6	7	7	7	7	7	7	7	7	7	4	4	4	5	5	4	4	4	4	4	4	4	4	4	4
7	6	6	6	7	7	6	7	6	6	7	7	7	7	7	7	7	7	7	7	7	7	6	6	7	6	5	7	5	4	4	4	5	4	4	4
7	7	7	7	7	7	7	7	7	7	7	7	7	7	7	7	7	7	7	7	7	6	6	6	7	6	5	4	5	5	5	2	5	5	5	5
7	7	7	7	7	7	7	7	7	7	7	4	7	7	2	2	2	2	7	7	7	7	7	7	7	7	7	4	4	3	3	3	3	3	3	3
7	7	7	6	7	7	6	7	7	7	7	5	7	7	7	7	7	7	7	7	6	7	7	7	7	5	3	2	3	4	3	3	3	3	4	4
6	6	6	6	6	6	6	6	7	7	7	6	7	7	7	7	7	7	7	7	7	6	6	6	6	4	4	3	4	4	5	4	5	4	4	5
6	6	6	6	6	5	6	5	5	5	5	6	6	6	5	6	6	6	6	5	6	6	6	6	6	6	6	4	4	4	4	4	4	4	4	4
7	7	7	7	7	7	7	7	7	7	7	7	7	7	7	7	7	7	7	7	7	6	6	6	6	6	6	6	5	5	5	5	5	5	5	5
7	7	7	7	7	7	6	6	7	7	6	6	7	7	6	6	6	7	7	7	7	6	6	7	7	6	6	5	4	4	4	4	4	4	4	4
7	7	7	7	7	7	6	6	7	7	7	6	6	6	6	6	6	6	6	6	6	6	6	6	6	6	4	4	4	5	5	5	5	5	5	5
7	7	7	7	5	7	7	7	7	7	7	7	7	7	6	7	6	5	7	7	7	7	7	7	7	6	6	5	1	1	4	3	5	5	1	4
6	6	4	6	5	5	5	4	6	4	5	6	4	5	3	5	4	5	5	4	5	4	4	4	4	5	5	5	3	3	5	5	3	5	5	3
6	6	6	6	7	6	6	5	4	6	5	6	6	6	7	7	7	7	6	6	6	5	5	5	5	2	2	2	4	4	4	4	4	4	4	4
6	6	6	6	6	4	4	4	6	6	6	4	7	7	6	6	5	6	7	6	6	4	4	4	4	2	2	2	5	3	3	5	5	5	5	3
6	6	6	6	6	6	6	6	5	6	6	6	6	6	3	2	2	2	6	5	6	4	3	3	5	5	5	5	4	4	5	4	5	4	4	4
3	3	3	3	3	4	4	4	7	6	6	6	7	7	7	7	7	7	7	7	7	5	5	5	6	2	2	2	4	4	5	5	4	5	5	4
7	7	7	7	7	7	7	7	7	7	7	7	7	7	7	7	7	7	7	7	7	7	7	7	7	7	7	7	4	4	4	4	4	4	4	4
6	6	4	6	6	6	5	5	6	6	6	5	6	6	6	6	6	7	6	6	6	5	5	5	5	5	4	5	5	5	5	3	5	5	5	5
7	6	6	6	7	7	6	6	6	6	6	7	6	6	7	6	6	7	6	6	6	6	2	2	7	6	6	6	4	4	4	4	4	4	4	4
6	6	7	7	7	7	7	7	7	7	7	7	7	7	6	6	6	7	6	6	6	7	7	7	7	5	5	5	4	5	5	4	5	5	5	4
5	5	5	5	5	7	7	7	6	6	6	6	6	6	6	6	6	5	6	6	6	6	5	6	6	5	5	5	5	5	4	5	4	5	4	4
7	7	7	7	7	7	7	7	7	7	7	7	7	7	6	6	6	6	6	4	6	6	6	6	6	5	4	4	2	2	2	2	4	2	2	2
7	7	7	7	7	7	7	7	6	7	6	7	7	7	7	7	7	7	7	7	7	6	4	4	5	4	4	4	4	5	5	4	5	5	4	5
6	6	6	6	6	6	5	5	5	6	6	5	7	7	4	5	4	6	7	7	5	5	5	5	5	6	6	6	3	4	4	4	3	4	4	4
7	7	7	7	7	7	7	7	7	7	7	7	7	7	4	4	4	4	7	7	7	6	7	6	6	6	6	6	3	5	5	3	5	5	5	5
6	6	7	7	7	6	5	6	6	7	7	4	6	6	7	6	7	6	6	6	6	5	7	6	7	6	6	6	3	3	4	4	3	4	3	4
6	6	6	6	6	6	6	6	6	6	6	6	6	7	5	5	6	6	6	6	6	4	4	4	7	5	5	5	4	4	5	4	5	5	4	4
6	5	7	6	6	7	7	7	7	7	6	7	7	7	6	7	6	6	7	7	7	7	7	7	6	6	6	6	3	5	3	5	5	5	3	5
6	6	6	6	5	7	5	6	5	4	5	6	7	7	6	6	6	6	6	6	6	6	6	6	6	4	4	5	4	4	5	4	5	4	4	5
6	6	7	5	6	6	6	5	6	6	6	5	6	5	5	7	5	5	6	6	6	3	2	2	2	4	4	4	4	4	4	4	4	4	4	4
7	7	7	7	7	7	7	7	7	7	7	7	7	7	7	7	7	7	7	7	7	7	7	7	7	5	5	5	5	3	5	3	5	5	5	5
5	3	3	3	3	5	6	4	5	6	6	4	6	5	6	6	6	6	6	6	6	3	3	3	3	6	6	4	1	1	1	1	1	5	1	5
7	7	7	7	7	7	7	7	7	7	7	7	7	7	7	7	7	6	7	7	7	5	5	6	5	7	7	7	4	4	4	4	4	4	4	4
6	5	6	6	5	5	5	4	6	5	5	3	4	5	6	5	6	5	3	4	5	4	5	6	4	6	5	4	5	3	5	5	3	5	5	5
6	6	6	6	6	6	6	6	6	6	6	6	6	6	6	6	6	6	6	6	7	6	6	6	6	6	5	6	4	4	4	4	4	4	4	4
6	6	6	6	6	7	7	7	6	6	6	7	7	7	7	7	7	7	7	7	7	6	6	6	6	5	5	5	4	5	4	4	5	4	5	4
6	6	6	6	6	7	7	7	7	7	7	7	7	7	7	7	7	7	7	7	7	7	7	7	7	6	5	5	1	1	1	1	1	5	1	1
7	7	7	7	7	7	7	7	7	7	7	7	7	7	7	7	7	7	7	7	7	7	7	7	7	7	7	7	5	5	2	2	5	5	5	5
6	7	6	6	6	6	7	6	5	6	6	6	7	6	6	7	6	6	6	7	7	6	7	6	6	6	6	5	5	4	4	4	5	4	5	4
7	7	7	7	7	7	7	6	7	7	7	7	7	7	2	2	2	2	7	7	7	7	7	7	7	7	7	7	4	4	4	4	4	4	4	4
